# Supplementary material for: Microbiome-mediated regulation of chemoradiotherapy response
Source: Front Oncol. 2025 Oct 1;15:1659467. doi: 10.3389/fonc.2025.1659467 (PMC12520963; doi:10.3389/fonc.2025.1659467)
Supplement: Supplementary file 1 [file Table1.xlsx]

## Sheet: Sheet1
Table S1. Microbiota–Drug Interaction Summary in Cancer Chemotherapy
Chemotherapy	Microbial Mechanism	Microbial Species	Roles and Implication
Cisplatin	ROS modulation, cytokine induction	Lactobacillus acidophilus, SCFA producers	Enhanced efficacy via CD8⁺ T cell recruitment and ROS amplification
Oxaliplatin	NADPH oxidase activation, DNA repair suppression	Lactobacillus acidophilus	Potentiation of DNA damage, improved tumor control
Cyclophosphamide (CTX)	Th17/Th1 induction, Treg suppression	Lactobacillus spp., Alistipes, B. acidifaciens	Microbiota-dependent immune priming enhances antitumor effects
Gemcitabine	Drug inactivation via deamination	E. coli, Pseudomonas aeruginosa, Mycoplasma hyorhinis (CDD-producing)	Microbial enzymatic degradation causes resistance; inhibition restores sensitivity
Irinotecan	β-glucuronidase reactivation of SN-38-G	E. coli, Clostridium spp. (β-glucuronidase-positive)	Causes mucosal toxicity (diarrhea); enzyme inhibition or probiotics mitigate toxicity
